# Supplementary material for: Reducing the inherent auto-inhibitory interaction within the pegRNA enhances prime editing efficiency
Source: Nucleic Acids Res. 2023 May 29;51(13):6966–80. doi: 10.1093/nar/gkad456 (PMC10359601; doi:10.1093/nar/gkad456)
Supplement: gkad456_Supplemental_Files [file gkad456_supplemental_files.zip]

Archive with 2 entries (2 files):
- Final Revised- NAR - Supp data, protocol and note.pdf
- Final Revised_Supplementary_table.xlsx
