# Supplementary material for: Reducing the inherent auto-inhibitory interaction within the pegRNA enhances prime editing efficiency
Source: Nucleic Acids Res. 2023 May 29;51(13):6966–80. doi: 10.1093/nar/gkad456 (PMC10359601; doi:10.1093/nar/gkad456)
Supplement: gkad456_Supplemental_Files [file gkad456_supplemental_files.zip › Final Revised_Supplementary_table.xlsx]

## Sheet: pegRNA_sgRNA_oligos_and_primers
		spacer	scaffold	RTT	PBS
FANCF	PBS13	GGAATCCCTTCTGCAGCACC	GTTTTAGAGCTAGAAATAGCAAGTTAAAATAAGGCTAGTCCGTTATCAACTTGAAAAAGTGGCACCGAGTCGGTGC	GGAAAAGCGATCAAGGT	GCTGCAGAAGGGA
	PBS10	GGAATCCCTTCTGCAGCACC	GTTTTAGAGCTAGAAATAGCAAGTTAAAATAAGGCTAGTCCGTTATCAACTTGAAAAAGTGGCACCGAGTCGGTGC	GGAAAAGCGATCAAGGT	GCTGCAGAAG
	PBS9	GGAATCCCTTCTGCAGCACC	GTTTTAGAGCTAGAAATAGCAAGTTAAAATAAGGCTAGTCCGTTATCAACTTGAAAAAGTGGCACCGAGTCGGTGC	GGAAAAGCGATCAAGGT	GCTGCAGAA
	PBS8	GGAATCCCTTCTGCAGCACC	GTTTTAGAGCTAGAAATAGCAAGTTAAAATAAGGCTAGTCCGTTATCAACTTGAAAAAGTGGCACCGAGTCGGTGC	GGAAAAGCGATCAAGGT	GCTGCAGA
	PBS7	GGAATCCCTTCTGCAGCACC	GTTTTAGAGCTAGAAATAGCAAGTTAAAATAAGGCTAGTCCGTTATCAACTTGAAAAAGTGGCACCGAGTCGGTGC	GGAAAAGCGATCAAGGT	GCTGCAG
	PBS6	GGAATCCCTTCTGCAGCACC	GTTTTAGAGCTAGAAATAGCAAGTTAAAATAAGGCTAGTCCGTTATCAACTTGAAAAAGTGGCACCGAGTCGGTGC	GGAAAAGCGATCAAGGT	GCTGCA
	PBS5	GGAATCCCTTCTGCAGCACC	GTTTTAGAGCTAGAAATAGCAAGTTAAAATAAGGCTAGTCCGTTATCAACTTGAAAAAGTGGCACCGAGTCGGTGC	GGAAAAGCGATCAAGGT	GCTGC
	PBS4	GGAATCCCTTCTGCAGCACC	GTTTTAGAGCTAGAAATAGCAAGTTAAAATAAGGCTAGTCCGTTATCAACTTGAAAAAGTGGCACCGAGTCGGTGC	GGAAAAGCGATCAAGGT	GCTG
	Nicking sgRNA	GGGGTCCCAGGTGCTGACGT
mCherry_reporter pegRNA	PBS14	CACCTTCAGCTTGGCGGTCT	GTTTTAGAGCTAGAAATAGCAAGTTAAAATAAGGCTAGTCCGTTATCAACTTGAAAAAGTGGCACCGAGTCGGTGC	TACGAGGGCACTCAAA	CCGCCAAGCTGAAG
	PBS11	CACCTTCAGCTTGGCGGTCT	GTTTTAGAGCTAGAAATAGCAAGTTAAAATAAGGCTAGTCCGTTATCAACTTGAAAAAGTGGCACCGAGTCGGTGC	TACGAGGGCACTCAAA	CCGCCAAGCTG
	PBS8	CACCTTCAGCTTGGCGGTCT	GTTTTAGAGCTAGAAATAGCAAGTTAAAATAAGGCTAGTCCGTTATCAACTTGAAAAAGTGGCACCGAGTCGGTGC	TACGAGGGCACTCAAA	CCGCCAAG
	PBS7	CACCTTCAGCTTGGCGGTCT	GTTTTAGAGCTAGAAATAGCAAGTTAAAATAAGGCTAGTCCGTTATCAACTTGAAAAAGTGGCACCGAGTCGGTGC	TACGAGGGCACTCAAA	CCGCCAA
	PBS6	CACCTTCAGCTTGGCGGTCT	GTTTTAGAGCTAGAAATAGCAAGTTAAAATAAGGCTAGTCCGTTATCAACTTGAAAAAGTGGCACCGAGTCGGTGC	TACGAGGGCACTCAAA	CCGCCA
	PBS5	CACCTTCAGCTTGGCGGTCT	GTTTTAGAGCTAGAAATAGCAAGTTAAAATAAGGCTAGTCCGTTATCAACTTGAAAAAGTGGCACCGAGTCGGTGC	TACGAGGGCACTCAAA	CCGCC
HEK4		GCACTGCGGCTGGAGGTGG	GTTTTAGAGCTAGAAATAGCAAGTTAAAATAAGGCTAGTCCGTTATCAACTTGAAAAAGTGGGACCGAGTCGGTCC	TCCGCTTTAACCCCGG	CCTCCAGC
SBDS		ACTGAAATCTGTAAGCAGGC	GTTTTAGAGCTAGAAATAGCAAGTTAAAATAAGGCTAGTCCGTTATCAACTTGAAAAAGTGGGACCGAGTCGGTCC	CAGCTGTTACTTACC	TGCTTACAG
SBDS	Nicking sgRNA	ATCTACAAATACGTTATAAA
BCL11A_enhancer 58 pegRNAs	PBS13	CTAACAGTTGCTTTTATCAC	GTTTTAGAGCTAGAAATAGCAAGTTAAAATAAGGCTAGTCCGTTATCAACTTGAAAAAGTGGGACCGAGTCGGTCC	TCCTGGAGCCT	ATAAAAGCAACTG
	PBS10	CTAACAGTTGCTTTTATCAC	GTTTTAGAGCTAGAAATAGCAAGTTAAAATAAGGCTAGTCCGTTATCAACTTGAAAAAGTGGGACCGAGTCGGTCC	TCCTGGAGCCT	ATAAAAGCAA
	PBS9	CTAACAGTTGCTTTTATCAC	GTTTTAGAGCTAGAAATAGCAAGTTAAAATAAGGCTAGTCCGTTATCAACTTGAAAAAGTGGGACCGAGTCGGTCC	TCCTGGAGCCT	ATAAAAGCA
	PBS8	CTAACAGTTGCTTTTATCAC	GTTTTAGAGCTAGAAATAGCAAGTTAAAATAAGGCTAGTCCGTTATCAACTTGAAAAAGTGGGACCGAGTCGGTCC	TCCTGGAGCCT	ATAAAAGC
	PBS7	CTAACAGTTGCTTTTATCAC	GTTTTAGAGCTAGAAATAGCAAGTTAAAATAAGGCTAGTCCGTTATCAACTTGAAAAAGTGGGACCGAGTCGGTCC	TCCTGGAGCCT	ATAAAAG
	PBS6	CTAACAGTTGCTTTTATCAC	GTTTTAGAGCTAGAAATAGCAAGTTAAAATAAGGCTAGTCCGTTATCAACTTGAAAAAGTGGGACCGAGTCGGTCC	TCCTGGAGCCT	ATAAAA
Mecp2	PBS17	CCCTAATGATTTTGACTTCA	GTTTTAGAGCTAGAAATAGCAAGTTAAAATAAGGCTAGTCCGTTATCAACTTGAAAAAGTGGGACCGAGTCGGTCC	TCCCAGTTACGGTGA	AGTCAAAATCATTAGGG
	PBS14	CCCTAATGATTTTGACTTCA	GTTTTAGAGCTAGAAATAGCAAGTTAAAATAAGGCTAGTCCGTTATCAACTTGAAAAAGTGGGACCGAGTCGGTCC	TCCCAGTTACGGTGA	AGTCAAAATCATTA
	PBS13	CCCTAATGATTTTGACTTCA	GTTTTAGAGCTAGAAATAGCAAGTTAAAATAAGGCTAGTCCGTTATCAACTTGAAAAAGTGGGACCGAGTCGGTCC	TCCCAGTTACGGTGA	AGTCAAAATCATT
	PBS12	CCCTAATGATTTTGACTTCA	GTTTTAGAGCTAGAAATAGCAAGTTAAAATAAGGCTAGTCCGTTATCAACTTGAAAAAGTGGGACCGAGTCGGTCC	TCCCAGTTACGGTGA	AGTCAAAATCAT
	PBS11	CCCTAATGATTTTGACTTCA	GTTTTAGAGCTAGAAATAGCAAGTTAAAATAAGGCTAGTCCGTTATCAACTTGAAAAAGTGGGACCGAGTCGGTCC	TCCCAGTTACGGTGA	AGTCAAAATCA
	PBS10	CCCTAATGATTTTGACTTCA	GTTTTAGAGCTAGAAATAGCAAGTTAAAATAAGGCTAGTCCGTTATCAACTTGAAAAAGTGGGACCGAGTCGGTCC	TCCCAGTTACGGTGA	AGTCAAAATC
	PBS9	CCCTAATGATTTTGACTTCA	GTTTTAGAGCTAGAAATAGCAAGTTAAAATAAGGCTAGTCCGTTATCAACTTGAAAAAGTGGGACCGAGTCGGTCC	TCCCAGTTACGGTGA	AGTCAAAAT
	PBS8	CCCTAATGATTTTGACTTCA	GTTTTAGAGCTAGAAATAGCAAGTTAAAATAAGGCTAGTCCGTTATCAACTTGAAAAAGTGGGACCGAGTCGGTCC	TCCCAGTTACGGTGA	AGTCAAAA
	PBS7	CCCTAATGATTTTGACTTCA	GTTTTAGAGCTAGAAATAGCAAGTTAAAATAAGGCTAGTCCGTTATCAACTTGAAAAAGTGGGACCGAGTCGGTCC	TCCCAGTTACGGTGA	AGTCAAA
	PBS6	CCCTAATGATTTTGACTTCA	GTTTTAGAGCTAGAAATAGCAAGTTAAAATAAGGCTAGTCCGTTATCAACTTGAAAAAGTGGGACCGAGTCGGTCC	TCCCAGTTACGGTGA	AGTCAA
CCR5 delta32 deletion pegRNA	PBS11	AGATGACTATCTTTAATGTC	GTTTTAGAGCTAGAAATAGCAAGTTAAAATAAGGCTAGTCCGTTATCAACTTGAAAAAGTGGCACCGAGTCGGTGC	GCTCTCATTTTCCATAC	ATTAAAGATAG
mCherry_Nk sgRNA	Nicking sgRNA	CAGGACGGTCACCTTTGGGG
HEK4-Nk sgRNA	Nicking sgRNA	CGGCCACGAGTTCGAGATCG
Zebrafish Tie2 R841W pegRNA	PBS7	GCATCAGGAAGGACGGGCTG	GTTTTAGAGCTAGAAATAGCAAGTTAAAATAAGGCTAGTCCGTTATCAACTTGAAAAAGTGGCACCGAGTCGGTGC	ACGGCCGCATCCATCCATAA	CCCGTCC
	PBS6	GCATCAGGAAGGACGGGCTG	GTTTTAGAGCTAGAAATAGCAAGTTAAAATAAGGCTAGTCCGTTATCAACTTGAAAAAGTGGCACCGAGTCGGTGC	ACGGCCGCATCCATCCATAA	CCCGTCC
	Nicking sgRNA	TTCCCTCCCCGAGCACGTCC
TLR MCV1 pegRNA	PBS13	CTTCAGGGTCAGCTTGCCGT	GTTTTAGAGCTAGAAATAGCAAGTTAAAATAAGGCTAGTCCGTTATCAACTTGAAAAAGTGGCACCGAGTCGGTGC	AGTTCAGCGTGTCCGGCGAAGGCGAGGGCGATGCCACATACG	GCAAGCTGACCCT
	PBS8	CTTCAGGGTCAGCTTGCCGT	GTTTTAGAGCTAGAAATAGCAAGTTAAAATAAGGCTAGTCCGTTATCAACTTGAAAAAGTGGCACCGAGTCGGTGC	AGTTCAGCGTGTCCGGCGAAGGCGAGGGCGATGCCACATACG	GCAAGCTG
FANCF-DS-5P	ctacacgacgctcttccgatctCGGATGTTCCAATCAGTACGCAG
FANCF-DS-3P	agacgtgtgctcttccgatctAAAGCCGCCCTCTTGCCTC
HEK4-DS-5P	ctacacgacgctcttccgatctCGAGGCAGAGGGTCCAAAGC
HEK4-DS-3P	agacgtgtgctcttccgatctCTTTCAACCCGAACGGAGACAC
Mecp2_T158M-HEK293T-DS-5p	CTACACGACGCTCTTCCGATCTGCTCTAAAGTGGAGTTGATTGCG
Mecp2_T158M-HEK293T-DS-3p	AGACGTGTGCTCTTCCGATCTCCCCCTGGCGAAGTTTGA
Mecp2_T158M-Fibroblast-DS-5p	CTACACGACGCTCTTCCGATCTGTTCCTTGTGTCTTTCTGTTTGTCC
Mecp2_T158M-Fibroblast-DS-3p	AGACGTGTGCTCTTCCGATCTGTCTCGTGGTGCCGCTCC
CCR5-TMI-1st_linear-5p	ctacacgacgctcttccgatctVHVHVVVHDGTCTCTCCCAGGAATCATCTTTACCAG
CCR5_DS-5p	ctacacgacgctcttccgatctGTCTCTCCCAGGAATCATCTTTACCAG
CCR5_DS-3p	agacgtgtgctcttccgatctCGACACCGAAGCAGAGTTTTTAGGAT
SBDS_DS_5p	CTACACGACGCTCTTCCGATCTCCACCAAGTTCTTTATTATTAGAAGTGAC
SBDS_DS_3p	AGACGTGTGCTCTTCCGATCTCTCAGTGTTTGTAAATGTTTCTAAAGG
SBDSP1_DS_5p	CTACACGACGCTCTTCCGATCTCCACCAAGTTCTTTATTATTAGAAGTGAT
SBDSP1_DS_3p	AGACGTGTGCTCTTCCGATCTCTCAGTGTTTGTAAATGTTTCCTAAGG
mCherry PBS competing oligo	CTTCAGCTTGGCGG
mCherry PBS-RT competing oligo	CTTCAGCTTGGCGGTTTGAGTGCCCTCGTA
FANCF PBS competing oligo	TCCCTTCTGCAGC
FANCF PBS-RT competing oligo	TCCCTTCTGCAGCACCTTGATCGCTTTTCC

## Sheet: Figure1_statistical_analysis
Fig 1c	One-way ANOVA
Dunnett's multiple comparisons test	Mean Diff.	95.00% CI of diff.	Significant?	Summary	Adjusted P Value	q	DF
PBS14 vs. Untreat	11.03	7.861 to 14.21	Yes	****	0.0001	10.23	13
PBS14 vs. PBS11	1.25	-1.923 to 4.423	No	ns	0.7192	1.159	13
PBS14 vs. PBS8	1.637	-1.536 to 4.809	No	ns	0.4879	1.518	13
PBS14 vs. PBS7	2.543	-0.6295 to 5.716	No	ns	0.1388	2.358	13
PBS14 vs. PBS6	2.268	-1.279 to 5.816	No	ns	0.2964	1.881	13
PBS14 vs. PBS5	9.727	6.554 to 12.9	Yes	****	0.0001	9.019	13
Fig 1d	One-way ANOVA
Dunnett's multiple comparisons test	Mean Diff.	95.00% CI of diff.	Significant?	Summary	Adjusted P Value	q	DF
PBS14 vs. Untreat	35.27	16.11 to 54.42	Yes	****	0.0001	5.363	14
PBS14 vs. PBS11	-49	-68.15 to -29.85	Yes	****	0.0001	7.451	14
PBS14 vs. PBS8	1.3	-17.85 to 20.45	No	ns	0.9997	0.1977	14
PBS14 vs. PBS7	-58.33	-77.49 to -39.18	Yes	****	0.0001	8.871	14
PBS14 vs. PBS6	-7.933	-27.09 to 11.22	No	ns	0.6878	1.206	14
PBS14 vs. PBS5	29.7	10.54 to 48.85	Yes	**	0.0024	4.516	14
Fig 1e	One-way ANOVA
Dunnett's multiple comparisons test	Mean Diff.	95.00% CI of diff.	Significant?	Summary	Adjusted P Value	q	DF
PBS14 vs. Untreat	32.4	19.12 to 45.68	Yes	****	0.0001	7.177	13
PBS14 vs. PBS11	-45.8	-59.08 to -32.52	Yes	****	0.0001	10.15	13
PBS14 vs. PBS8	-55.8	-69.08 to -42.52	Yes	****	0.0001	12.36	13
PBS14 vs. PBS7	-61.87	-75.15 to -48.59	Yes	****	0.0001	13.7	13
PBS14 vs. PBS6	-12	-25.28 to 1.281	No	ns	0.0828	2.658	13
PBS14 vs. PBS5	25.24	11.96 to 38.52	Yes	***	0.0005	5.591	13
Fig 1f	One-way ANOVA for intended edit
Dunnett's multiple comparisons test	Mean Diff.	95.00% CI of diff.	Significant?	Summary	Adjusted P Value	q	DF
Intended edit
PBS13 vs. Untreat	11.91	10.74 to 13.08	Yes	****	0.0001	20.16	18
PBS13 vs. PBS10	-3.73	-4.901 to -2.559	Yes	****	0.0001	6.313	18
PBS13 vs. PBS9	0.1667	-1.004 to 1.338	No	ns	0.9994	0.2821	18
PBS13 vs. PBS8	0.8567	-0.3142 to 2.028	No	ns	0.2371	1.45	18
PBS13 vs. PBS7	2.967	1.796 to 4.138	Yes	**	0.0011	5.021	18
PBS13 vs. PBS6	7.193	6.022 to 8.364	Yes	****	0.0001	12.17	18
PBS13 vs. PBS5	10.89	9.716 to 12.06	Yes	****	0.0001	18.43	18
PBS13 vs. PBS4	11.5	10.33 to 12.67	Yes	****	0.0001	19.46	18
Fig 1g	One-way ANOVA for intended edit
Dunnett's multiple comparisons test	Mean Diff.	95.00% CI of diff.	Significant?	Summary	Adjusted P Value	q	DF
Intended edit
PBS13 vs. Untreat	21.51	17.79 to 25.23	Yes	****	0.0001	11.43	18
PBS13 vs. PBS10	-14.76	-18.48 to -11.05	Yes	****	0.0001	7.847	18
PBS13 vs. PBS9	-16.09	-19.8 to -12.37	Yes	****	0.0001	8.55	18
PBS13 vs. PBS8	-18.69	-22.41 to -14.98	Yes	****	0.0001	9.936	18
PBS13 vs. PBS7	-24.84	-28.56 to -21.13	Yes	****	0.0001	13.2	18
PBS13 vs. PBS6	1.227	-2.489 to 4.943	No	ns	0.9184	0.652	18
PBS13 vs. PBS5	19.78	16.07 to 23.5	Yes	****	0.0001	10.51	18
PBS13 vs. PBS4	21.3	17.58 to 25.02	Yes	****	0.0001	11.32	18
Fig 1h	One-way ANOVA for intended edit
Dunnett's multiple comparisons test	Mean Diff.	95.00% CI of diff.	Significant?	Summary	Adjusted P Value	q	DF
Intended edit
PBS13 vs. Untreat	10.24	8.061 to 12.43	Yes	****	0.0001	9.296	18
PBS13 vs. PBS10	-11.23	-13.41 to -9.044	Yes	****	0.0001	10.19	18
PBS13 vs. PBS9	-12.41	-14.59 to -10.23	Yes	****	0.0001	11.26	18
PBS13 vs. PBS8	-13.99	-16.17 to -11.8	Yes	****	0.0001	12.69	18
PBS13 vs. PBS7	-20.57	-22.75 to -18.38	Yes	****	0.0001	18.67	18
PBS13 vs. PBS6	-0.1033	-2.286 to 2.079	No	ns	0.9998	0.09378	18
PBS13 vs. PBS5	9.5	7.318 to 11.68	Yes	****	0.0001	8.622	18
PBS13 vs. PBS4	10.18	8.001 to 12.37	Yes	****	0.0001	9.242	18

## Sheet: Figure2_statistical_analysis
Fig 2c	One-way ANOVA
Dunnett's multiple comparisons test	Mean Diff.	95.00% CI of diff.	Significant?	Summary	Adjusted P Value	q	DF
PBS14_PE2 vs. 5pmol	-4.633	-8.153 to -1.114	Yes	**	0.0087	3.835	14
PBS14_PE2 vs. 10pmol	-8.633	-12.15 to -5.114	Yes	****	0.0001	7.145	14
PBS14_PE2 vs. 15pmol	-10.53	-14.05 to -7.014	Yes	****	0.0001	8.717	14
PBS14_PE2 vs. 30pmol	-10.13	-13.65 to -6.614	Yes	****	0.0001	8.386	14
PBS14_PE2 vs. 60pmol	3.967	0.4475 to 7.486	Yes	*	0.025	3.283	14
PBS14_PE2 vs. 100pmol	9.633	6.114 to 13.15	Yes	****	0.0001	7.973	14
Fig 2d	One-way ANOVA for intended edit
Dunnett's multiple comparisons test	Mean Diff.	95.00% CI of diff.	Significant?	Summary	Adjusted P Value	q	DF
Intended edit
PBS13_PE2 vs. 5 pmol	-11.25	-15.31 to -7.186	Yes	****	0.0001	5.387	14
PBS13_PE2 vs. 10 pmol	-16.63	-20.69 to -12.57	Yes	****	0.0001	7.965	14
PBS13_PE2 vs. 15 pmol	-21.65	-25.71 to -17.59	Yes	****	0.0001	10.37	14
PBS13_PE2 vs. 30 pmol	-26.22	-30.28 to -22.16	Yes	****	0.0001	12.56	14
PBS13_PE2 vs. 60 pmol	-12.16	-16.22 to -8.099	Yes	****	0.0001	5.824	14
PBS13_PE2 vs. 100 pmol	2.513	-1.548 to 6.574	No	ns	0.3657	1.204	14
Fig 2e	One-way ANOVA for intended edit
Dunnett's multiple comparisons test	Mean Diff.	95.00% CI of diff.	Significant?	Summary	Adjusted P Value	q	DF
Intended edit
PBS8_PE2 vs. 5 pmol	-1.437	-4.34 to 1.466	No	ns	0.5823	1.352	14
PBS8_PE2 vs. 10 pmol	-3.377	-6.28 to -0.4737	No	ns	0.0518	3.177	14
PBS8_PE2 vs. 15 pmol	-8.767	-11.67 to -5.864	Yes	**	0.0021	8.248	14
PBS8_PE2 vs. 30 pmol	-12.2	-15.11 to -9.3	Yes	**	0.0013	11.48	14
PBS8_PE2 vs. 60 pmol	-4.327	-7.23 to -1.424	No	ns	0.0518	4.071	14
PBS8_PE2 vs. 100 pmol	-1.833	-4.736 to 1.07	No	ns	0.3467	1.725	14

## Sheet: Figure3_statistical_analysis
Fig 3a	Two-way ANOVA
Sidak's multiple comparisons test	Mean Diff.	95.00% CI of diff.	Significant?	Summary	Adjusted P Value	t	DF
37 ℃ vs 30 ℃
Untreat	-0.04333	-3.08 to 2.994	No	ns	>0.9999	0.04047	20
PBS7	-9.713	-12.75 to -6.676	Yes	**	0.0014	4.071	20
PBS6	-36.14	-39.18 to -33.1	Yes	****	<0.0001	33.75	20
PBS5	-10.91	-13.95 to -7.876	Yes	****	<0.0001	10.19	20
PBS4	-10.6	-13.64 to -7.563	Yes	****	<0.0001	9.899	20
Fig 3b	Two-way ANOVA
Sidak's multiple comparisons test	Mean Diff.	95.00% CI of diff.	Significant?	Summary	Adjusted P Value	t	DF
37 ℃ vs 30 ℃
Untreat	-0.04333	-2.826 to 2.739	No	ns	>0.9999	0.04463	24
PBS7	-9.713	-12.5 to -6.931	Yes	*	0.02	10	24
Untreat	-0.05333	-2.836 to 2.729	No	ns	>0.9999	0.05493	24
PBS7	-4.107	-6.889 to -1.324	Yes	**	0.0018	4.23	24
Untreat	-0.003333	-2.786 to 2.779	No	ns	>0.9999	0.003433	24
PBS7	-8.14	-10.92 to -5.357	Yes	**	0.0025	8.384	24
Fig 3c	Two-way ANOVA
Sidak's multiple comparisons test	Mean Diff.	95.00% CI of diff.	Significant?	Summary	Adjusted P Value	t	DF
37 ℃ vs 30 ℃
Untreat	0.02667	-6.135 to 6.189	No	ns	>0.9999	0.01263	32
PBS12	-8.39	-14.55 to -2.228	Yes	*	0.013	3.974	32
PBS11	-5.463	-11.63 to 0.6986	No	ns	0.1097	2.587	32
PBS10	-25.02	-31.18 to -18.85	Yes	****	<0.0001	11.85	32
PBS9	-36.65	-42.81 to -30.49	Yes	****	<0.0001	17.36	32
PBS8	-21.32	-27.49 to -15.16	Yes	****	<0.0001	10.1	32
PBS7	-3.47	-9.632 to 2.692	No	ns	0.6067	1.643	32
PBS6	-0.9533	-7.115 to 5.209	No	ns	0.9998	0.4515	32
Fig 3d	Two-way ANOVA
Sidak's multiple comparisons test	Mean Diff.	95.00% CI of diff.	Significant?	Summary	Adjusted P Value	t	DF
37 ℃ vs 30 ℃
Untreat	-0.04333	-2.826 to 2.739	No	ns	>0.9999	0.04463	24
PBS7	-9.713	-12.5 to -6.931	Yes	**	0.0011	10	24
Untreat	-0.05333	-2.836 to 2.729	No	ns	>0.9999	0.05493	24
PBS7	-4.107	-6.889 to -1.324	Yes	**	0.0018	4.23	24
Untreat	-0.003333	-2.786 to 2.779	No	ns	>0.9999	0.003433	24
PBS7	-8.14	-10.92 to -5.357	Yes	**	0.0012	8.384	24

## Sheet: Figure4_statistical_analysis
Fig 4a	One-way ANOVA for intended edit
Sidak's multiple comparisons test	Mean Diff.	95.00% CI of diff.	Significant?	Summary	Adjusted P Value	t	DF
RNP 37°C vs. RNP 30°C	-3.597	-8.546 to 1.353	Yes	*	0.0197	2.517	8
RNP 37°C vs. mRNA 37°C	-4.917	-9.866 to 0.03293	Yes	**	0.0052	3.441	8
RNP 37°C vs. mRNA 30°C	-11.08	-16.03 to -6.134	Yes	***	0.0003	7.758	8
RNP 30°C vs. mRNA 37°C	-1.32	-6.27 to 3.63	No	ns	0.9446	0.9239	8
RNP 30°C vs. mRNA 30°C	-7.487	-12.44 to -2.537	Yes	**	0.0047	5.24	8
mRNA 37°C vs. mRNA 30°C	-6.167	-11.12 to -1.217	Yes	**	0.0053	4.316	8
Fig 4b	One-way ANOVA for intended edit
Sidak's multiple comparisons test	Mean Diff.	95.00% CI of diff.	Significant?	Summary	Adjusted P Value	t	DF
RNP 37°C vs. RNP 30°C	-5.56	-8.785 to -2.335	Yes	**	0.0025	7.807	8
RNP 37°C vs. mRNA 37°C	-3.48	-6.705 to -0.2546	Yes	*	0.0351	4.886	8
RNP 37°C vs. mRNA 30°C	-9.957	-13.18 to -6.731	Yes	****	<0.0001	13.98	8
RNP 30°C vs. mRNA 37°C	2.08	-1.145 to 5.305	No	ns	0.2426	2.921	8
RNP 30°C vs. mRNA 30°C	-4.397	-7.622 to -1.171	Yes	**	0.0083	6.173	8
mRNA 37°C vs. mRNA 30°C	-6.477	-9.702 to -3.251	Yes	**	0.0011	9.094	8
Fig 4c	One-way ANOVA for intended edit
Sidak's multiple comparisons test	Mean Diff.	95.00% CI of diff.	Significant?	Summary	Adjusted P Value	t	DF
RNP 37°C vs. RNP 30°C	-2.12	-10.45 to 6.215	No	ns	0.741	1.464	4
RNP 37°C vs. mRNA 37°C	-2.905	-11.24 to 5.43	Yes	*	0.0451	5.007	4
RNP 37°C vs. mRNA 30°C	-3.535	-11.87 to 4.8	No	ns	0.4175	2.442	4
RNP 30°C vs. mRNA 37°C	-0.785	-9.12 to 7.55	No	ns	0.9783	0.5422	4
RNP 30°C vs. mRNA 30°C	-1.415	-9.75 to 6.92	No	ns	0.8956	0.9774	4
mRNA 37°C vs. mRNA 30°C	-0.63	-8.965 to 7.705	No	ns	0.9884	0.4351	4
Fig 4d	One-way ANOVA for intended edit
Sidak's multiple comparisons test	Mean Diff.	95.00% CI of diff.	Significant?	Summary	Adjusted P Value	t	DF
RNP 37°C vs. RNP 30°C	-1.27	-4.617 to 2.077	No	ns	0.493	2.185	4
RNP 37°C vs. mRNA 37°C	-1.425	-4.772 to 1.922	No	ns	0.4148	2.451	4
RNP 37°C vs. mRNA 30°C	-3.49	-6.837 to -0.1434	Yes	*	0.0436	6.004	4
RNP 30°C vs. mRNA 37°C	-0.155	-3.502 to 3.192	No	ns	0.9972	0.2666	4
RNP 30°C vs. mRNA 30°C	-2.22	-5.567 to 1.127	No	ns	0.1643	3.819	4
mRNA 37°C vs. mRNA 30°C	-2.065	-5.412 to 1.282	No	ns	0.1965	3.552	4

## Sheet: SupFig3_statistical_analysis
SupFig 3b	One-way ANOVA for intended edit
Sidak's multiple comparisons test	Mean Diff.	95.00% CI of diff.	Significant?	Summary	Adjusted P Value	q	DF
Intended edit
100 pmol vs. 200 pmol	-5.267	-7.789 to -2.745	Yes	***	0.0008	6.313	4
100 pmol vs. 300 pmol	-7.763	-10.29 to -5.241	Yes	****	0.0001	9.305	4
100 pmol vs. 400 pmol	-3.463	-5.985 to -0.9414	Yes	*	0.0102	4.151	4
100 pmol vs. 500 pmol	-0.9533	-3.475 to 1.569	No	ns	0.6317	1.143	4
SupFig 3c	One-way ANOVA for intended edit
Sidak's multiple comparisons test	Mean Diff.	95.00% CI of diff.	Significant?	Summary	Adjusted P Value	t	DF
Intended edit
100 pmol vs. 200 pmol	-8.743	-12.49 to -4.996	Yes	***	0.0003	7.45	4
100 pmol vs. 300 pmol	-15.3	-19.05 to -11.55	Yes	****	<0.0001	13.04	4
100 pmol vs. 400 pmol	-6.953	-10.7 to -3.206	Yes	**	0.0014	5.925	4
100 pmol vs. 500 pmol	-4.11	-7.858 to -0.3623	Yes	*	0.0318	3.502	4
Fig 3e	One-way ANOVA for intended edit
Dunnett's multiple comparisons test	Mean Diff.	95.00% CI of diff.	Significant?	Summary	Adjusted P Value	q	DF
intended editing
pegRNA-PBS13 vs. Untreat	13.19	11.23 to 15.15	Yes	****	0.0001	17.85	10
pegRNA-PBS13 vs. pegRNA-PBS7	5.297	3.337 to 7.257	Yes	**	0.0015	7.165	10
pegRNA-PBS13 vs. epegRNA-PBS13	-7.367	-9.327 to -5.407	Yes	****	0.0001	9.965	10
pegRNA-PBS13 vs. epegRNA-PBS7	-15.13	-17.09 to -13.17	Yes	****	0.0001	20.46	10
Fig 3f	One-way ANOVA
Dunnett's multiple comparisons test	Mean Diff.	95.00% CI of diff.	Significant?	Summary	Adjusted P Value	q	DF
pegRNA-PBS14 vs. pegRNA-PBS7	2.543	-1.006 to 6.093	No	ns	0.1786	2.153	8
pegRNA-PBS14 vs. epegRNA-PBS14	0.85	-2.699 to 4.399	No	ns	0.8691	0.7196	8
pegRNA-PBS14 vs. epegRNA-PBS7	-7.6	-11.15 to -4.051	Yes	****	0.0001	18.434	8

## Sheet: SupFig4_statistical_analysis
SupFig 4b	One-way ANOVA for intended edit
Sidak's multiple comparisons test	Mean Diff.	95.00% CI of diff.	Significant?	Summary	Adjusted P Value	q	DF
Intended edit
PBS17 vs. Neg	8.82	5.536 to 12.1	Yes	****	0.0001	8.011	12
PBS17 vs. PBS14	-2.515	-5.799 to 0.7693	No	ns	0.192	2.284	12
PBS17 vs. PBS13	-2.513	-5.798 to 0.771	No	ns	0.1924	2.283	12
PBS17 vs. PBS12	-2.905	-6.189 to 0.3793	No	ns	0.0996	2.638	12
PBS17 vs. PBS11	-6.992	-10.28 to -3.707	Yes	****	0.0001	6.35	12
PBS17 vs. PBS10	-9.213	-12.5 to -5.929	Yes	****	0.0001	8.368	12
PBS17 vs. PBS9	-6.128	-9.413 to -2.844	Yes	***	0.0002	5.566	12
PBS17 vs. PBS8	-3.582	-6.866 to -0.2973	No	ns	0.0504	2.253	12
PBS17 vs. PBS7	5.173	1.889 to 8.458	Yes	**	0.0011	4.699	12
PBS17 vs. PBS6	8.423	5.139 to 11.71	Yes	****	0.0001	7.65	12
SupFig 4c	One-way ANOVA for intended edit
Sidak's multiple comparisons test	Mean Diff.	95.00% CI of diff.	Significant?	Summary	Adjusted P Value	q	DF
Intended edit
PBS13 vs. Neg	11.59	9.942 to 13.24	Yes	****	<0.0001	22.1	6
PBS13 vs. PBS10	-6.453	-8.101 to -4.806	Yes	****	<0.0001	12.3	6
PBS13 vs. PBS9	0.4433	-1.204 to 2.091	No	ns	0.9597	0.8452	6
PBS13 vs. PBS8	4.917	3.269 to 6.564	Yes	****	<0.0001	9.374	6
PBS13 vs. PBS7	9.223	7.576 to 10.87	Yes	****	<0.0001	17.58	6
PBS13 vs. PBS6	10.6	8.952 to 12.25	Yes	****	<0.0001	20.21	6

## Sheet: SupFig5_statistical_analysis
SupFig 5b	unpaired, two-tailed Student’s t-test
Table Analyzed	PE3 in vitro competetion
Column B	ABE sgRNA + AAVS1 sgRNA
vs.	vs.
Column A	ABE PBS14 pegRNA + AAVS1 sgRNA
Unpaired t test
P value	<0.0001
P value summary	****
Significantly different (P < 0.05)?	Yes
One- or two-tailed P value?	Two-tailed
t, df	t=24.38 df=4
SupFig 5c	One-way ANOVA for intended edit
Sidak's multiple comparisons test	Mean Diff.	95.00% CI of diff.	Significant?	Summary	Adjusted P Value	q	DF
Intended edit
PBS13 vs. Neg	2.817	1.497 to 4.137	Yes	****	<0.0001	6.691	8
PBS13 vs. PBS10	-2.147	-3.467 to -0.8268	Yes	**	0.0019	5.099	8
PBS13 vs. PBS9	-1.933	-3.253 to -0.6135	Yes	**	0.0024	4.592	8
PBS13 vs. PBS8	-2.79	-4.11 to -1.47	Yes	**	0.0011	6.627	8
PBS13 vs. PBS7	-4.727	-6.047 to -3.407	Yes	***	0.0008	11.23	8
PBS13 vs. PBS6	-0.72	-2.04 to 0.5999	No	ns	0.5939	1.71	8
PBS13 vs. PBS5	1.453	0.1335 to 2.773	Yes	*	0.0259	3.452	8
PBS13 vs. PBS4	2.057	0.7368 to 3.377	Yes	**	0.0013	4.885	8
SupFig 5d	One-way ANOVA for intended edit
Sidak's multiple comparisons test	Mean Diff.	95.00% CI of diff.	Significant?	Summary	Adjusted P Value	q	DF
Intended edit
PBS8_PE2 vs. 5 pmol	-3.223	-5.538 to -0.9086	Yes	**	0.0064	7.564	6
PBS8_PE2 vs. 10 pmol	-3.587	-5.901 to -1.272	Yes	**	0.0029	11.18	6
PBS8_PE2 vs. 15 pmol	-5.08	-7.395 to -2.765	Yes	***	0.0002	14.56	6
PBS8_PE2 vs. 30 pmol	-9.183	-11.5 to -6.869	Yes	****	0.0001	17.63	6
PBS8_PE2 vs. 60 pmol	-2.693	-5.008 to -0.3786	Yes	*	0.0212	2.178	6
PBS8_PE2 vs. 100 pmol	-0.7933	-3.108 to 1.521	No	ns	0.8054	1.69	6
SupFig 5e	One-way ANOVA for intended edit
Sidak's multiple comparisons test	Mean Diff.	95.00% CI of diff.	Significant?	Summary	Adjusted P Value	q	DF
Intended edit
PBS8_PE2 vs. 5 pmol	-3.223	-5.538 to -0.9086	Yes	**	0.0064	4.145	6
PBS8_PE2 vs. 10 pmol	-3.587	-5.901 to -1.272	Yes	**	0.0029	4.613	6
PBS8_PE2 vs. 15 pmol	-5.08	-7.395 to -2.765	Yes	***	0.0002	6.533	6
PBS8_PE2 vs. 30 pmol	-9.183	-11.5 to -6.869	Yes	****	0.0001	11.81	6
PBS8_PE2 vs. 60 pmol	-2.693	-5.008 to -0.3786	Yes	*	0.0212	3.464	6
PBS8_PE2 vs. 100 pmol	-0.7933	-3.108 to 1.521	No	ns	0.8054	1.02	6

## Sheet: SupFig8_statistical_analysis
SupFig 8j	unpaired, two-tailed Student’s t-test
Table Analyzed	PE2(9 nt PBS) vs. PE3(9 nt PBS)
Unpaired t test
P value	<0.0001
P value summary	****
Significantly different (P < 0.05)?	Yes
One- or two-tailed P value?	Two-tailed
t, df	t=13.56 df=4
SupFig 8h	Two Way ANOVA analysis for both GFP and mCherry
Two-way ANOVA	Ordinary
Alpha	0.05
Source of Variation	% of total variation	P value	P value summary	Significant?
Interaction	22.66	<0.0001	****	Yes
Row Factor	26.17	<0.0001	****	Yes
Column Factor	50.78	<0.0001	****	Yes
ANOVA table	SS	DF	MS	F (DFn, DFd)	P value
Interaction	63.48	1	63.48	F (1, 8) = 462	P<0.0001
Row Factor	73.31	1	73.31	F (1, 8) = 533.5	P<0.0001
Column Factor	142.3	1	142.3	F (1, 8) = 1036	P<0.0001
Residual	1.099	8	0.1374

## Sheet: SupFig9_statistical_analysis
SupFig 9b
Column B	R841W_PBS6_PE3
vs.	vs.
Column A	R841W_PBS6_PE2
Unpaired t test
P value	0.0178
P value summary	*
Significantly different (P < 0.05)?	Yes
One- or two-tailed P value?	Two-tailed
t, df	t=3.885 df=4
Column B	R841W_PBS7_PE3
vs.	vs.
Column A	R841W_PBS7_PE2
Unpaired t test
P value	0.0381
P value summary	*
Significantly different (P < 0.05)?	Yes
One- or two-tailed P value?	Two-tailed
t, df	t=3.048 df=4

[truncated: 2 more sheets: SupFig10_statistical analysis, SupFig11_statistical analysis]
